# Supplementary material for: Enzymatic biosynthesis and immobilization of polyprotein verified at the single-molecule level
Source: Nat Commun. 2019 Jun 24;10:2775. doi: 10.1038/s41467-019-10696-x (PMC6591319; doi:10.1038/s41467-019-10696-x)
Supplement: Supplementary file 3 — Source Data [file 41467_2019_10696_MOESM3_ESM.xlsx]

## Sheet: Fig. 2c
Force peak No.	ForcePeakValues	DeltaLValues
1	145.296	22.5398
2	181.889	24.9163
3	235.52	23.062
4	272.394	24.7035
5	197.749	23.2707
6	221.837	25.4098
7	209.392	24.2345
8	219.141	23.7266
9	123.989	25.0617
10	164.738	23.108
11	183.199	20.41
12	186.771	21.3555
13	221.758	23.0046
14	181.746	24.4515
15	171.744	22.1271
16	159.819	23.259
17	198.785	22.424
18	199.275	24.0147
19	221.874	21.1483
20	182.66	23.8772
21	170.904	22.0918
22	144.367	23.6538
23	149.997	22.3181
24	156.584	23.8328
25	211.96	21.9115
26	181.16	23.1619
27	175.359	23.9749
28	198.727	21.0492
29	46.8448	31.6724
30	31.1642	16.0353
31	106.035	24.6231
32	147.367	21.9538
33	190.464	27.6396
34	190.478	22.2115
35	175.938	24.6304
36	232.712	22.8007
37	157.359	24.1084
38	211.83	22.7147
39	204.157	23.1709
40	151.666	22.6213
41	162.217	22.7856
42	177.005	21.2336
43	214.506	22.3978
44	136.918	24.4864
45	210.961	23.0987
46	222.479	24.4563
47	264.953	23.123
48	292.854	22.1578
49	103.264	23.5702
50	146.084	22.6703
51	195.189	22.9301
52	190.462	23.8878
53	154.315	22.106
54	171.327	22.2087
55	170.734	22.1983
56	179.289	22.9891
57	199.874	23.2797
58	207.745	23.371
59	264.953	20.1479
60	181.065	22.5628
61	204.638	24.6291
62	190.017	23.917
63	186.059	20.5977
64	170.821	22.2133
65	185.25	24.5767
66	164.739	20.5244
67	141.966	24.0286
68	114.328	16.8378
69	113.681	25.4857
70	160.856	23.6574
71	112.406	23.905
72	151.158	21.8216
73	116.07	23.19
74	131.065	24.1418
75	161.408	25.4283
76	204.788	22.2268
77	237.077	26.5986
78	175.96	25.2031
79	194.252	26.049
80	175.298	22.5755
81	158.083	22.0666
82	175.027	20.5758
83	202.729	22.4496
84	198.821	22.5536
85	197.076	19.2724
86	156.899	22.1252
87	208.229	23.3141
88	70.7571	15.218
89	191.16	22.2663
90	152.901	23.3628
91	192.438	24.3145
92	220.089	23.9981
93	168.885	21.7996
94	167.342	23.3479
95	190.248	29.323
96	152.717	25.1303
97	183.457	23.8756
98	206.265	21.1908
99	185.872	25.3783
100	171.366	23.9519
101	209.431	25.4971
102	161.549	22.5429
103	158.798	22.906
104	171.312	23.6756
105	165.861	21.2507
106	151.736	25.7916
107	184.241	23.3776
108	169.986	24.5846
109	208.813	19.9633
110	84.0412	29.3902
111	190.295	24.4112
112	213.172	23.3006
113	218.616	24.4241
114	161.696	26.5694
115	195.725	25.1441
116	173.879	24.5491
117	219.533	26.6176
118	172.707	20.2498
119	171.318	25.4901
120	160.739	21.5403
121	193.116	22.4486
122	165.125	22.6346
123	185.731	23.4333
124	220.496	21.4125
125	182.666	20.9213
126	203.183	24.2458
127	106.853	23.3295
128	150.631	21.3275
129	159.782	24.9541
130	177.128	22.6623
131	190.917	22.5055
132	131.772	23.1355
133	201.622	21.7658
134	183.07	23.8415
135	206.266	22.3102
136	194.736	24.1123
137	265.013	23.2642
138	210.251	21.4376
139	235.577	23.7807
140	190.563	22.882
141	94.693	16.9166
142	97.0977	17.4264
143	168.675	22.8334
144	202.021	22.9258
145	207.822	23.0228
146	229.571	21.2225
147	185.689	23.7906
148	207.138	22.6618
149	189.424	24.9885
150	138.337	20.0769
151	147.109	25.8947
152	207.003	23.266
153	212.073	23.1475
154	214.019	23.776
155	216.793	23.3635
156	215.914	24.1913
157	187.986	22.8993
158	205.834	23.2392
159	225.547	23.6371
160	197.017	23.7648
161	245.968	22.2351
162	201.109	22.5607
163	247.587	21.4751
164	243.335	22.4982
165	156.948	23.7866
166	228.762	23.1527
167	237.423	20.6808
168	239.216	24.8088
169	182.673	23.2227
170	214.834	23.4521
171	242.553	22.1714
172	171.51	24.3837
173	184.067	24.0291
174	215.038	24.1425
175	234.209	21.0352
176	259.225	23.1003
177	267.743	22.8628
178	210.355	20.8109
179	188.406	22.6658
180	305.337	25.551
181	213.464	25.3686
182	226.139	23.1407
183	186.961	23.4665
184	217.113	19.471
185	210.616	23.4349
186	232.241	21.5807
187	124.874	28.9873
188	196.173	23.8784
189	182.934	23.9246
190	216.765	23.2759
191	223.784	24.0456
192	234.74	23.3847
193	189.951	23.5079
194	214.186	24.0094
195	218.992	22.8895
196	210.312	21.331
197	178.772	21.0208
198	231.249	26.536

## Sheet: Fig. 3e
Force peak No.	ForcePeakValues	DeltaLValues
1	228.056	18.3955
2	206.003	18.5745
3	187.174	18.8377
4	248.362	19.2907
5	198.953	19.4049
6	254.097	19.4366
7	205.009	19.6402
8	221.595	19.7977
9	187.401	19.9634
10	159.246	20.191
11	176.254	20.2465
12	212.764	20.3905
13	145.851	20.4439
14	216.93	20.5423
15	207.878	20.8576
16	238.263	20.8692
17	215.786	20.9154
18	218.293	21.1972
19	177.373	21.2195
20	166.736	21.4
21	243.201	21.4504
22	224.748	21.452
23	234.101	21.5914
24	176.273	21.6
25	253.281	21.6905
26	178.888	21.7378
27	198.683	21.8343
28	177.658	21.918
29	212.201	21.934
30	200.291	22.0177
31	213.683	22.0581
32	197.409	22.1358
33	245.651	22.1453
34	195.931	22.1882
35	209.449	22.2325
36	222.438	22.2717
37	240.765	22.2808
38	229.375	22.2904
39	167.983	22.3015
40	219.533	22.3102
41	136.5	22.3481
42	208.977	22.3817
43	190.352	22.4
44	173.033	22.4459
45	198.074	22.4533
46	230.116	22.4911
47	198.266	22.5058
48	192.076	22.5073
49	240.741	22.5841
50	206.742	22.664
51	140.565	22.7015
52	247.021	22.7036
53	232.335	22.7416
54	240.023	22.7419
55	175.598	22.7631
56	171.815	22.7964
57	162.607	22.8029
58	202.386	22.8099
59	226.868	22.8524
60	195.565	22.8609
61	214.901	22.9056
62	155.32	22.9405
63	217.11	22.9455
64	208.773	22.9896
65	195.2	22.9951
66	211.236	22.9952
67	157.526	23
68	252.235	23
69	196.5	23.022
70	210.294	23.0351
71	227.457	23.0599
72	216.328	23.1011
73	234.312	23.1118
74	156.681	23.1132
75	185.233	23.1835
76	174.129	23.2527
77	142.365	23.294
78	226.018	23.2946
79	142.19	23.3
80	195.259	23.3285
81	241.773	23.3302
82	182.796	23.3314
83	190.136	23.3608
84	205.685	23.4339
85	216.573	23.4599
86	197.677	23.5143
87	249.498	23.5329
88	212.452	23.5816
89	250.905	23.5983
90	170.475	23.6498
91	122.868	23.6562
92	228.21	23.6685
93	127.176	23.6687
94	199.45	23.6847
95	147.623	23.7366
96	269.489	23.7612
97	155.358	23.7752
98	222.502	23.7859
99	165.324	23.809
100	206.755	23.8179
101	194.47	23.8208
102	141.046	23.8714
103	234.88	23.9013
104	202.887	23.9228
105	210.47	23.9742
106	204.905	23.985
107	128.268	24.001
108	251.812	24.0302
109	195.369	24.0379
110	189.318	24.1507
111	187.946	24.1648
112	240.922	24.181
113	176.293	24.212
114	183.859	24.2146
115	223.383	24.2248
116	279.681	24.2252
117	101.878	24.2263
118	143.842	24.2296
119	212.361	24.2423
120	192.28	24.2546
121	201.552	24.2799
122	189.224	24.3008
123	233.729	24.3677
124	222.284	24.3841
125	238.13	24.3894
126	179.62	24.4705
127	174.661	24.4968
128	160.046	24.5115
129	178.919	24.5213
130	250.128	24.5721
131	148.443	24.5921
132	208.353	24.7077
133	222.057	24.7254
134	187.843	24.7452
135	82.0878	24.7513
136	167.793	24.785
137	257.256	24.8059
138	203.888	24.8999
139	186.078	24.9054
140	220.065	24.9921
141	106.036	25.0321
142	209.757	25.0424
143	198.016	25.109
144	221.487	25.1336
145	201.107	25.1795
146	224.174	25.1942
147	214.757	25.1947
148	184.812	25.2034
149	270.767	25.2514
150	175.045	25.2572
151	224.251	25.367
152	211.034	25.3927
153	206.076	25.4406
154	230.955	25.4564
155	205.41	25.4959
156	177.386	25.5275
157	234.284	25.7793
158	177.042	25.7957
159	253.541	25.8378
160	159.697	25.8743
161	225.882	26.0823
162	146.428	26.3185
163	213.763	26.3597
164	204.615	26.3699
165	161.196	26.4594
166	161.773	26.6305
167	277.604	26.7622
168	206.239	27.5918
169	191.622	27.6484
170	194.127	27.9951
171	202.689	32.5
172	251.109	33.4
173	329.83	33.8
174	290.077	34
175	339.64	34.4
176	300.94	34.5
177	369.366	34.55
178	285.654	35
179	114.053	52.25
180	100.79	52.6
181	110.155	52.9
182	154.96	53.23
183	115.708	53.5
184	147.347	53.55
185	170.816	53.857
186	117.347	53.9
187	152.175	54
188	133.414	54.257
189	130.626	54.4
190	139.103	54.4
191	158.282	54.52
192	147.095	54.55
193	158.042	54.57
194	113.946	54.575
195	121.352	54.575
196	191.346	54.6
197	127.712	54.66
198	166.416	54.96
199	142.303	55
200	124.773	55
201	137.957	55
202	170.974	55.08
203	139.449	55.09
204	75.7082	55.15
205	209.398	55.2
206	132.117	55.21
207	155.315	55.45
208	187.551	55.5
209	145.874	55.567
210	136.369	55.75
211	149.866	55.85
212	125.515	55.9
213	173.777	55.96
214	124.953	56.25
215	162.328	56.32
216	140.738	56.33
217	150.039	56.33
218	126.346	56.556
219	126.828	56.56
220	157.012	56.567
221	143.496	57.4636
222	164.42	57.567
223	42.799	58.4
224	166.733	58.45

## Sheet: Fig. 4c
GB1-cpRd-Zn			GB1-pfRd-Fe
Wavelength (nm)	10mm Absorbance		Wavelength (nm)	10mm Absorbance
220	9.429		220	11.074
221	9.856		221	11.121
222	10.204		222	11.465
223	10.638		223	11.83
224	11.38		224	12.62
225	12.922		225	14.155
226	14.692		226	15.783
227	15.814		227	16.573
228	16.38		228	16.925
229	16.579		229	16.785
230	16.439		230	16.271
231	16.068		231	15.347
232	15.246		232	14.093
233	14.003		233	12.574
234	12.503		234	10.948
235	11.042		235	9.43
236	9.707		236	8.097
237	8.457		237	6.917
238	7.288		238	5.831
239	6.22		239	4.881
240	5.427		240	4.19
241	4.868		241	3.715
242	4.414		242	3.342
243	3.981		243	3.016
244	3.59		244	2.736
245	3.294		245	2.535
246	3.063		246	2.387
247	2.85		247	2.254
248	2.662		248	2.142
249	2.522		249	2.073
250	2.417		250	2.037
251	2.321		251	2.008
252	2.223		252	1.995
253	2.145		253	1.997
254	2.098		254	2.031
255	2.087		255	2.092
256	2.107		256	2.196
257	2.143		257	2.317
258	2.184		258	2.423
259	2.227		259	2.51
260	2.268		260	2.592
261	2.316		261	2.677
262	2.378		262	2.773
263	2.453		263	2.891
264	2.542		264	3.033
265	2.662		265	3.206
266	2.793		266	3.395
267	2.917		267	3.576
268	3.049		268	3.757
269	3.166		269	3.928
270	3.269		270	4.069
271	3.363		271	4.201
272	3.462		272	4.332
273	3.551		273	4.449
274	3.631		274	4.554
275	3.7		275	4.643
276	3.76		276	4.723
277	3.807		277	4.788
278	3.832		278	4.834
279	3.843		279	4.853
280	3.832		280	4.849
281	3.808		281	4.835
282	3.761		282	4.793
283	3.683		283	4.707
284	3.576		284	4.585
285	3.44		285	4.429
286	3.269		286	4.245
287	3.068		287	4.041
288	2.862		288	3.834
289	2.661		289	3.626
290	2.452		290	3.399
291	2.23		291	3.151
292	2.013		292	2.899
293	1.806		293	2.646
294	1.606		294	2.393
295	1.415		295	2.142
296	1.236		296	1.902
297	1.073		297	1.686
298	0.92		298	1.492
299	0.778		299	1.311
300	0.652		300	1.155
301	0.542		301	1.017
302	0.443		302	0.892
303	0.361		303	0.79
304	0.296		304	0.711
305	0.24		305	0.649
306	0.197		306	0.604
307	0.164		307	0.57
308	0.137		308	0.546
309	0.119		309	0.531
310	0.104		310	0.521
311	0.093		311	0.516
312	0.083		312	0.512
313	0.079		313	0.512
314	0.075		314	0.511
315	0.07		315	0.509
316	0.068		316	0.51
317	0.063		317	0.515
318	0.062		318	0.519
319	0.059		319	0.524
320	0.059		320	0.534
321	0.059		321	0.545
322	0.06		322	0.553
323	0.06		323	0.566
324	0.056		324	0.578
325	0.056		325	0.59
326	0.054		326	0.607
327	0.053		327	0.625
328	0.05		328	0.644
329	0.049		329	0.666
330	0.048		330	0.694
331	0.048		331	0.721
332	0.049		332	0.749
333	0.048		333	0.773
334	0.045		334	0.8
335	0.042		335	0.826
336	0.041		336	0.852
337	0.039		337	0.88
338	0.035		338	0.906
339	0.034		339	0.93
340	0.03		340	0.95
341	0.031		341	0.97
342	0.029		342	0.988
343	0.031		343	1.002
344	0.033		344	1.015
345	0.034		345	1.028
346	0.035		346	1.042
347	0.035		347	1.053
348	0.036		348	1.064
349	0.036		349	1.078
350	0.038		350	1.091
351	0.037		351	1.102
352	0.037		352	1.11
353	0.033		353	1.119
354	0.032		354	1.126
355	0.03		355	1.135
356	0.032		356	1.138
357	0.03		357	1.148
358	0.03		358	1.157
359	0.029		359	1.167
360	0.029		360	1.178
361	0.031		361	1.184
362	0.03		362	1.19
363	0.029		363	1.197
364	0.031		364	1.205
365	0.031		365	1.21
366	0.034		366	1.216
367	0.036		367	1.217
368	0.033		368	1.22
369	0.033		369	1.224
370	0.035		370	1.227
371	0.037		371	1.233
372	0.036		372	1.238
373	0.035		373	1.241
374	0.034		374	1.243
375	0.035		375	1.247
376	0.033		376	1.254
377	0.035		377	1.257
378	0.036		378	1.26
379	0.037		379	1.259
380	0.034		380	1.26
381	0.035		381	1.261
382	0.031		382	1.258
383	0.029		383	1.257
384	0.034		384	1.252
385	0.036		385	1.247
386	0.032		386	1.238
387	0.032		387	1.231
388	0.031		388	1.225
389	0.03		389	1.218
390	0.032		390	1.21
391	0.032		391	1.202
392	0.03		392	1.188
393	0.028		393	1.175
394	0.03		394	1.163
395	0.027		395	1.147
396	0.028		396	1.129
397	0.028		397	1.115
398	0.025		398	1.096
399	0.022		399	1.076
400	0.021		400	1.061
401	0.022		401	1.047
402	0.024		402	1.031
403	0.026		403	1.018
404	0.025		404	1.002
405	0.027		405	0.987
406	0.029		406	0.969
407	0.034		407	0.953
408	0.033		408	0.941
409	0.03		409	0.924
410	0.027		410	0.901
411	0.024		411	0.883
412	0.023		412	0.863
413	0.023		413	0.845
414	0.017		414	0.828
415	0.018		415	0.819
416	0.013		416	0.802
417	0.014		417	0.79
418	0.011		418	0.78
419	0.013		419	0.767
420	0.01		420	0.756
421	0.009		421	0.747
422	0.009		422	0.732
423	0.011		423	0.716
424	0.011		424	0.705
425	0.014		425	0.696
426	0.015		426	0.687
427	0.016		427	0.679
428	0.02		428	0.672
429	0.02		429	0.663
430	0.018		430	0.66
431	0.017		431	0.656
432	0.016		432	0.648
433	0.017		433	0.642
434	0.016		434	0.642
435	0.013		435	0.638
436	0.016		436	0.634
437	0.017		437	0.638
438	0.017		438	0.632
439	0.015		439	0.631
440	0.013		440	0.632
441	0.013		441	0.63
442	0.014		442	0.629
443	0.013		443	0.632
444	0.006		444	0.634
445	0.009		445	0.635
446	0.011		446	0.638
447	0.009		447	0.642
448	0.008		448	0.65
449	0.006		449	0.653
450	0.006		450	0.654
451	0.002		451	0.655
452	0.005		452	0.657
453	0.007		453	0.657
454	0.007		454	0.663
455	0.01		455	0.667
456	0.009		456	0.677
457	0.006		457	0.691
458	0.011		458	0.703
459	0.009		459	0.712
460	0.009		460	0.723
461	0.004		461	0.733
462	0.001		462	0.744
463	-0.001		463	0.751
464	0.004		464	0.76
465	0.004		465	0.772
466	0.007		466	0.787
467	0.007		467	0.804
468	0.003		468	0.817
469	0.001		469	0.832
470	0.005		470	0.852
471	0.009		471	0.867
472	0.007		472	0.881
473	0.006		473	0.892
474	0.003		474	0.907
475	0.002		475	0.926
476	0.002		476	0.944
477	0.002		477	0.959
478	0.002		478	0.977
479	0		479	0.993
480	-0.003		480	1.006
481	-0.006		481	1.017
482	-0.007		482	1.027
483	-0.008		483	1.035
484	-0.009		484	1.041
485	-0.012		485	1.045
486	-0.015		486	1.05
487	-0.014		487	1.056
488	-0.013		488	1.066
489	-0.012		489	1.07
490	-0.011		490	1.072
491	-0.007		491	1.076
492	-0.002		492	1.08
493	0.002		493	1.084
494	0.006		494	1.086
495	0.005		495	1.084
496	0.01		496	1.081
497	0.012		497	1.075
498	0.011		498	1.064
499	0.008		499	1.052
500	0.01		500	1.038
501	0.012		501	1.023
502	0.013		502	1.009
503	0.012		503	0.994
504	0.014		504	0.982
505	0.014		505	0.972
506	0.015		506	0.958
507	0.015		507	0.951
508	0.011		508	0.934
509	0.01		509	0.919
510	0.008		510	0.911
511	0.006		511	0.899
512	0.007		512	0.887
513	0.005		513	0.873
514	0.006		514	0.857
515	0.006		515	0.842
516	0.007		516	0.825
517	0.005		517	0.808
518	0.004		518	0.789
519	0.002		519	0.775
520	0.008		520	0.761
521	0.005		521	0.749
522	0.007		522	0.728
523	0.004		523	0.708
524	0.003		524	0.689
525	-0.001		525	0.668
526	-0.005		526	0.646
527	-0.011		527	0.631
528	-0.01		528	0.614
529	-0.01		529	0.602
530	-0.007		530	0.594
531	-0.005		531	0.586
532	-0.005		532	0.578
533	0.002		533	0.569
534	0.008		534	0.556
535	0.009		535	0.55
536	0.004		536	0.542
537	0.003		537	0.535
538	0.006		538	0.523
539	0.005		539	0.514
540	0.005		540	0.512
541	0.006		541	0.505
542	0.006		542	0.504
543	0.01		543	0.502
544	0.009		544	0.498
545	0.005		545	0.498
546	0.003		546	0.499
547	0.004		547	0.486
548	0.003		548	0.487
549	0.005		549	0.485
550	0.005		550	0.478
551	0.004		551	0.473
552	0.007		552	0.466
553	0.008		553	0.463
554	0.013		554	0.467
555	0.015		555	0.467
556	0.021		556	0.468
557	0.02		557	0.471
558	0.023		558	0.473
559	0.023		559	0.478
560	0.023		560	0.478
561	0.023		561	0.478
562	0.021		562	0.473
563	0.019		563	0.472
564	0.022		564	0.47
565	0.017		565	0.468
566	0.016		566	0.467
567	0.016		567	0.465
568	0.011		568	0.465
569	0.008		569	0.466
570	0.008		570	0.465
571	0		571	0.464
572	0.002		572	0.462
573	0.006		573	0.455
574	0.006		574	0.452
575	0.009		575	0.448
576	0.01		576	0.444
577	0.01		577	0.44
578	0.012		578	0.438
579	0.009		579	0.432
580	0.003		580	0.434
581	0.003		581	0.432
582	0.001		582	0.426
583	-0.002		583	0.418
584	-0.003		584	0.419
585	-0.002		585	0.413
586	-0.004		586	0.409
587	-0.002		587	0.404
588	0.005		588	0.4
589	0.007		589	0.391
590	0.008		590	0.388
591	0.01		591	0.382
592	0.008		592	0.375
593	0.014		593	0.363
594	0.016		594	0.352
595	0.015		595	0.339
596	0.018		596	0.335
597	0.017		597	0.325
598	0.016		598	0.319
599	0.021		599	0.313
600	0.017		600	0.308
601	0.014		601	0.305
602	0.008		602	0.302
603	0.007		603	0.293
604	0.005		604	0.292
605	0.008		605	0.283
606	0.01		606	0.274
607	0.01		607	0.267
608	0.01		608	0.261
609	0.012		609	0.254
610	0.017		610	0.25
611	0.019		611	0.239
612	0.02		612	0.232
613	0.017		613	0.23
614	0.018		614	0.227
615	0.02		615	0.223
616	0.023		616	0.22
617	0.019		617	0.207
618	0.017		618	0.197
619	0.011		619	0.188
620	0.007		620	0.178
621	0.004		621	0.167
622	0		622	0.155
623	-0.003		623	0.139
624	-0.008		624	0.137
625	-0.008		625	0.138
626	-0.006		626	0.136
627	-0.005		627	0.133
628	-0.005		628	0.129
629	-0.003		629	0.122
630	0		630	0.121
631	0.002		631	0.114
632	0.003		632	0.105
633	0.004		633	0.096
634	0.003		634	0.089
635	0.004		635	0.084
636	0.005		636	0.084
637	0.002		637	0.081
638	0.002		638	0.08
639	0.006		639	0.08
640	0.01		640	0.079
641	0.013		641	0.072
642	0.014		642	0.069
643	0.015		643	0.067
644	0.02		644	0.065
645	0.021		645	0.059
646	0.013		646	0.052
647	0.01		647	0.05
648	0.007		648	0.051
649	0.006		649	0.044
650	0		650	0.04
651	-0.005		651	0.035
652	-0.004		652	0.032
653	0.001		653	0.037
654	-0.002		654	0.03
655	0.001		655	0.029
656	0.004		656	0.028
657	0.009		657	0.024
658	0.013		658	0.024
659	0.011		659	0.017
660	0.01		660	0.012
661	0.01		661	0.01
662	0.007		662	0.005
663	0.006		663	0.006
664	0.005		664	0.008
665	0.005		665	0.003
666	0.002		666	0.007
667	0		667	0.006
668	-0.001		668	0.01
669	-0.003		669	0.007
670	-0.005		670	0.002
671	-0.002		671	0.002
672	-0.005		672	-0.003
673	0		673	-0.005
674	0.006		674	-0.008
675	0.005		675	-0.015
676	0.003		676	-0.011
677	0.001		677	-0.01
678	-0.006		678	-0.015
679	-0.007		679	-0.017
680	-0.009		680	-0.019
681	-0.01		681	-0.016
682	-0.005		682	-0.013
683	-0.004		683	-0.013
684	0.001		684	-0.015
685	-0.005		685	-0.015
686	-0.002		686	-0.011
687	-0.009		687	-0.012
688	-0.017		688	-0.022
689	-0.02		689	-0.026
690	-0.014		690	-0.029
691	-0.009		691	-0.035
692	0.001		692	-0.038
693	0.006		693	-0.045
694	0.01		694	-0.049
695	0.009		695	-0.048
696	0.01		696	-0.051
697	0.003		697	-0.051
698	-0.001		698	-0.042
699	-0.002		699	-0.043
700	-0.003		700	-0.042
701	-0.007		701	-0.039
702	-0.002		702	-0.035
703	0.005		703	-0.032
704	0.009		704	-0.039
705	0.003		705	-0.041
706	0.003		706	-0.038
707	0		707	-0.031
708	-0.001		708	-0.025
709	-0.001		709	-0.022
710	-0.003		710	-0.021
711	-0.004		711	-0.011
712	-0.006		712	-0.011
713	-0.01		713	-0.014
714	-0.013		714	-0.018
715	-0.014		715	-0.026
716	-0.025		716	-0.032
717	-0.029		717	-0.04
718	-0.022		718	-0.05
719	-0.019		719	-0.046
720	-0.016		720	-0.045
721	-0.013		721	-0.043
722	-0.005		722	-0.035
723	0.003		723	-0.03
724	0.005		724	-0.028
725	0.003		725	-0.028
726	-0.001		726	-0.02
727	-0.005		727	-0.021
728	0.001		728	-0.022
729	-0.006		729	-0.023
730	-0.005		730	-0.018
731	-0.012		731	-0.006
732	-0.019		732	-0.003
733	-0.018		733	-0.009
734	-0.013		734	-0.011
735	-0.016		735	-0.013
736	-0.016		736	-0.019
737	-0.01		737	-0.03
738	-0.006		738	-0.033
739	-0.001		739	-0.037
740	0.002		740	-0.032
741	0.001		741	-0.028
742	0.002		742	-0.02
743	0.003		743	-0.01
744	-0.011		744	-0.001
745	-0.009		745	-0.002
746	-0.009		746	-0.001
747	-0.004		747	0.011
748	-0.009		748	0.003
749	-0.007		749	0.003
750	0		750	0

## Sheet: Fig. 4e
Force peak No.	ForcePeakValues	DeltaLValues
1	64.2357	12
2	77.1766	12.3224
3	78.2569	13.0982
4	96.5295	14.8386
5	100.804	12.5948
6	100.861	13.4697
7	101.367	10.6737
8	102.503	11.6415
9	105.315	14.9192
10	106.011	10.9878
11	108.216	12.4796
12	110.796	11.3864
13	111.406	12.4
14	111.66	13.4782
15	113.826	12.6346
16	119.998	12.1334
17	120.977	11.8
18	122.13	13.8911
19	122.281	13.78
20	122.666	11.8778
21	123.109	11.6
22	123.783	10.5172
23	125.092	12.5329
24	126.098	12.5993
25	126.241	12
26	126.445	12.2563
27	129.352	14.3403
28	129.417	9.89266
29	130.212	11.3293
30	130.496	15.2473
31	132.493	11.6307
32	133.888	12.838
33	134.104	13
34	134.711	13.1612
35	135.196	9.48145
36	135.539	12.3617
37	135.58	11.1462
38	135.63	11.0648
39	136.945	14.2823
40	139.118	13.2248
41	140.826	10.1737
42	140.97	13.4245
43	142.671	9.37753
44	144.382	13.558
45	144.712	15.6573
46	145.041	12.6683
47	146.048	12.3189
48	150.576	13.8724
49	150.992	12.4529
50	151.628	12.9
51	154.225	13.6648
52	155.559	10.7528
53	156.951	12.7909
54	157.316	12.0734
55	157.318	11.9072
56	158.788	12.3378
57	159.066	12.3267
58	159.105	15.0235
59	159.4	10.2141
60	160.311	11.3495
61	160.878	13.6732
62	162.536	12.0033
63	162.802	12.0412
64	163.571	10.5944
65	164.035	14.1553
66	164.529	12.3953
67	164.744	13.5347
68	164.951	13.592
69	165.077	12.3461
70	166.435	14.5739
71	166.674	12.5355
72	167.997	13.1117
73	168.453	12.3536
74	168.911	11.1539
75	169.094	9.47982
76	169.668	13.3063
77	173.186	14.2791
78	174.767	13.5076
79	175.611	15.5112
80	175.87	14.4946
81	175.93	12.1552
82	176.686	12.2213
83	176.728	11.9937
84	177.681	13
85	177.988	12.1051
86	178.532	10.2415
87	180.796	10.9876
88	181.412	8.62349
89	181.464	12.2505
90	182.354	10.2485
91	186.115	13.1146
92	188.056	10.0634
93	188.086	11.3408
94	188.311	13.0623
95	188.561	13.4877
96	188.667	13.1396
97	188.932	12.2088
98	189.327	11.6907
99	189.747	12.6987
100	189.986	11.7874
101	190.126	12.5574
102	190.597	11.6
103	192.268	12
104	194.379	13.4045
105	195.465	12.6364
106	196.559	15.3407
107	196.824	9.88364
108	196.878	11.3264
109	199.108	10.6621
110	199.976	14.4357
111	200.308	13.7913
112	203.113	11.2768
113	204.218	10.3634
114	205.423	11.0133
115	205.844	12.2804
116	205.996	16.1975
117	206.876	14.459
118	207.008	14.2394
119	208.78	15.8647
120	208.936	13
121	209.308	13.3
122	209.835	13.4698
123	212.182	11.6072
124	212.453	9.50967
125	220.002	13.27
126	221.005	10.55
127	222.966	10
128	225.146	14.5458
129	225.732	12.7585
130	225.88	13.4809
131	227.623	13.15
132	227.682	14.6966
133	227.699	12.6861
134	227.751	11.6201
135	227.956	12.9821
136	231.386	11.7139
137	231.912	13.1013
138	231.921	7.30024
139	234.572	11.2912
140	234.636	15.2754
141	235.456	10.5188
142	236.75	11.4594
143	236.904	10.2973
144	238.154	11.3061
145	240.256	14.8605
146	244.207	13.1282
147	244.643	11.1122
148	249.578	16.0731
149	249.739	12.5285
150	250.936	12.5
151	253.283	14
152	253.616	12.6453
153	256.656	10.8762
154	259.302	14.7011
155	260.844	12.6313
156	262.99	13.1553
157	264.082	12
158	268.24	11.6476
159	270.563	12.9212
160	271.438	13.0662
161	273.616	12.3872
162	274.067	12.3398
163	274.319	13.32
164	278.764	12.244
165	279.7	13.1825
166	280.317	12.0107
167	280.476	13.5373
168	285.66	12.8179
169	290.195	12.0565
170	296.753	11.8394
171	301.08	14
172	302.499	12.8132
173	306.343	11.9901
174	306.698	12.6683
175	307.945	12.1732
176	311.07	9.70392
177	328.573	12.5
178	335.619	13.72
179	337.5	13.0889
180	339.922	13
181	341.84	13.0745
182	346.712	14.3561
183	358.01	11.5041
184	377.267	12.9915
185	70.6192	16.3151
186	79.9453	20.4463
187	83.3143	20.3087
188	84.7101	18.6376
189	91.4661	17.8383
190	91.5781	17.8583
191	91.7524	19.4147
192	97.1513	17.9947
193	97.9536	18
194	98.5759	19.0871
195	98.612	18
196	99.998	18.3982
197	101.719	20.5118
198	102.205	18
199	105.597	19.603
200	106.941	17.5408
201	113.935	19
202	114.279	18.9505
203	115.316	17.7
204	117.039	17.2587
205	117.124	21.6911
206	117.64	21.7446
207	120.057	20.6043
208	129.373	17.726
209	129.402	18.5
210	129.782	17
211	136.126	16.3471
212	136.838	16.2581
213	138.163	17.3574
214	138.247	19.5023
215	140.493	20.2305
216	142.346	17.4047
217	142.438	18
218	143.711	18.9743
219	149.577	19.1051
220	152.407	17.729
221	152.664	20
222	156.024	19.3728
223	156.572	16.6601
224	157.083	19.6953
225	160.113	18.6013
226	160.4	15.7301
227	163.091	16.6844
228	163.779	17.6859
229	165.381	17.1887
230	166.959	19.8695
231	167.086	18.6818
232	167.801	17.3936
233	168.845	19.7992
234	169.526	20.3584
235	169.711	17.6962
236	171.831	18.9567
237	174.095	18
238	174.362	16
239	174.586	16.9
240	174.654	18.8755
241	174.832	15.5636
242	176.688	18.0122
243	176.766	17.5334
244	177.053	19.3017
245	178.032	16.6401
246	178.71	17.8567
247	179.951	19.1011
248	180.472	16.5648
249	180.896	18.1693
250	181.852	19.0503
251	181.965	17
252	183.469	19.0018
253	183.829	17.2693
254	187.243	18
255	189.283	16.9999
256	189.298	19.9832
257	189.303	16.8736
258	191.371	19.7325
259	192.506	17.1525
260	192.819	18.5
261	195.237	18.9575
262	196.034	17.0993
263	196.684	16
264	196.838	17.1381
265	197.103	16.5904
266	198.572	17.8042
267	198.982	18.7216
268	199.208	20.0511
269	200.06	21.1027
270	201.327	16.6277
271	202.838	19.8333
272	203.731	18.4268
273	206.24	17.1815
274	206.331	19.0067
275	206.736	16.9332
276	207.801	17.0533
277	207.897	18.3473
278	208.169	17.8285
279	212.254	15.9335
280	213.836	17.7856
281	214.102	17.1904
282	215.079	17.1198
283	217	18.6301
284	218.586	18.5
285	219.121	16.2329
286	220.722	18.3735
287	225.185	16.1157
288	230.107	18.1483
289	232.807	18.2658
290	234.916	18.1525
291	237.03	16.825
292	237.801	17.9345
293	239.762	17.66
294	241.073	18.7065
295	249.013	18.8971
296	251.329	18.6646
297	251.65	16.8166
298	277.586	17.405
299	278.288	17.6064
300	279.568	16.4752
301	279.971	17.4723
302	280.646	17.9921
303	295.402	16.3393
304	296.166	17.046
305	313.636	18
306	317.654	17.9099

## Sheet: Fig. 4f
Force peak No.	ForcePeakValues	DeltaLValues
1	103.807	7.01244
2	112.849	7.58115
3	135.253	7.98183
4	44.3077	8.03458
5	194.375	8.26102
6	112.284	8.26265
7	169.403	8.54004
8	61.8538	8.64328
9	206.1	8.84473
10	69.3622	8.99464
11	239.226	9.10548
12	101.735	9.23474
13	59.9983	9.38049
14	174.515	9.50103
15	76.078	9.52608
16	165.281	9.57565
17	189.918	9.58064
18	52.9121	9.61002
19	114.28	9.61146
20	180.424	9.68547
21	233.763	9.86646
22	158.263	9.89358
23	112.227	9.9113
24	177.085	9.93754
25	66.5218	9.9443
26	62.522	9.96949
27	93.2699	10.0118
28	77.675	10.1215
29	78.944	10.2317
30	47.5738	10.3627
31	73.4689	10.4071
32	73.4031	10.5363
33	210.446	10.5645
34	72.9267	10.5782
35	39.8129	10.6021
36	125.562	10.6046
37	168.189	10.6629
38	141.757	10.6835
39	127.296	10.768
40	163.754	10.8838
41	171.491	11
42	40.0055	11
43	87.6173	11.0128
44	114.398	11.0451
45	38.1823	11.0476
46	147.119	11.082
47	126.744	11.0877
48	75.8161	11.0945
49	150.837	11.1203
50	72.7424	11.2258
51	130.667	11.2453
52	98.2108	11.2922
53	185.624	11.3512
54	99.1583	11.3879
55	226.105	11.398
56	178.362	11.49
57	133.502	11.6294
58	211.219	11.6628
59	169.761	11.7835
60	210.062	11.8092
61	84.2555	11.8146
62	134.044	11.8181
63	130.319	11.8594
64	203.239	11.8609
65	119.646	11.8728
66	66.5586	11.9946
67	149.705	12
68	178.298	12
69	74.0452	12.0243
70	175.663	12.0956
71	74.0724	12.1039
72	173.681	12.1132
73	154.785	12.1372
74	80.6756	12.1433
75	125.315	12.1573
76	132.358	12.1576
77	82.7997	12.1584
78	164.387	12.1646
79	122.097	12.1869
80	106.761	12.2024
81	162.37	12.208
82	117.293	12.2657
83	108.378	12.2792
84	117.587	12.3176
85	67.8151	12.473
86	167.454	12.5012
87	99.3859	12.5044
88	91.4659	12.5217
89	55.8768	12.5422
90	112.734	12.5424
91	118.75	12.5575
92	131.63	12.5686
93	151.095	12.6306
94	199.236	12.636
95	140.693	12.649
96	83.3759	12.7638
97	117.577	12.7658
98	160.254	12.7876
99	189.914	12.798
100	199.939	12.83
101	146.799	12.8347
102	86.5769	12.8525
103	107.422	12.8538
104	235.021	12.9
105	80.7272	12.9069
106	110.372	12.9984
107	169.256	13
108	87.374	13.0088
109	97.553	13.0386
110	100.397	13.073
111	154.4	13.1
112	60.8531	13.1253
113	209.406	13.1481
114	114.395	13.2078
115	143.101	13.2784
116	150.539	13.2867
117	127.314	13.3025
118	76.7575	13.3558
119	176.89	13.4262
120	76.4245	13.4551
121	146.318	13.5494
122	77.5409	13.5635
123	137.419	13.6077
124	92.8596	13.6083
125	87.8788	13.61
126	192.633	13.6186
127	226.213	13.6313
128	95.2593	13.6648
129	89.2341	13.7338
130	154.899	13.8204
131	159.575	13.9107
132	32.8506	13.9322
133	145.813	13.9487
134	116.079	13.9717
135	198.939	14
136	215.697	14.0147
137	48.4764	14.0305
138	91.4113	14.0946
139	256.363	14.3014
140	113.683	14.3706
141	105.727	14.5826
142	99.5728	14.5883
143	197.516	14.6402
144	87.9507	14.6537
145	96.1238	14.7358
146	119.818	14.8559
147	126.648	14.9409
148	99.3365	15.0393
149	111.137	15.4875
150	141.967	15.523
151	97.1081	10.5
152	64.4533	10.6532
153	137.113	10.655
154	72.7248	10.678
155	91.6058	10.7218
156	136.329	10.7436
157	131.005	10.8
158	91.7489	10.8454
159	126.064	10.8783
160	68.9615	10.9875
161	149.334	11.2618
162	69.9976	11.2863
163	64.2005	11.3051
164	68.0039	11.3874
165	189.97	11.4461
166	47.0218	11.4503
167	218.933	11.4674
168	54.6649	11.7166
169	221.458	11.8478
170	119.577	12.0658
171	120.553	12.0717
172	58.8824	12.1111
173	66.1477	12.1197
174	152.87	12.197
175	60.416	12.2
176	126.047	12.3
177	147.067	12.4859
178	58.8668	12.5
179	168.34	12.5
180	209.523	12.5
181	174.851	12.5348
182	129.695	12.5465
183	75.054	12.56
184	53.6179	12.6
185	132.48	12.66
186	63.9284	12.69
187	51.8701	12.7561
188	46.7089	12.8412
189	132.739	12.846
190	53.2246	12.9452
191	64.1831	12.9501
192	64.7794	12.9939
193	69.1391	13
194	153.968	13
195	169.259	13.0147
196	158.339	13.0193
197	61.7477	13.1336
198	55.057	13.137
199	184.776	13.1535
200	127.343	13.1907
201	155.459	13.2
202	65.2794	13.2623
203	162.812	13.3152
204	53.0432	13.3565
205	200.09	13.4
206	120.031	13.4189
207	58.0636	13.4361
208	175.614	13.5
209	61.6129	13.536
210	147.822	13.5976
211	106.876	13.6287
212	63.8639	13.7129
213	80.5881	13.7645
214	118.956	13.8
215	57.8307	13.8141
216	202.784	13.93
217	54.8513	13.9534
218	148.748	13.9542
219	42.7915	13.9677
220	154.855	13.9886
221	149.05	14
222	209.885	14.0768
223	59.4194	14.097
224	126.969	14.113
225	62.4779	14.2544
226	186.639	14.3016
227	98.3699	14.3785
228	186.487	14.4
229	61.3389	14.4511
230	63.4273	14.4601
231	196.744	14.5
232	198.869	14.5315
233	200.925	14.5397
234	177.622	14.5729
235	193.611	14.6035
236	215.026	14.6682
237	201.258	14.6782
238	185.035	14.7777
239	139.053	15.0506
240	215.002	15.0604
241	177.136	15.1583
242	192.945	15.2423
243	186.725	15.2582
244	127.906	15.3351
245	90.4838	15.3774
246	49.0078	15.4457
247	147.262	15.8046
248	156.485	16.0134
249	136.953	16.0572
250	212.312	16.066
251	185.927	16.0704
252	147.034	16.0738
253	204.124	16.1416
254	189.337	16.1624
255	165.126	16.2576
256	185.738	16.2816
257	173.068	16.3027
258	127.995	16.3347
259	232.778	16.35
260	164.596	16.396
261	125.515	16.4685
262	120.343	16.5108
263	261.71	16.5494
264	175.191	16.5569
265	197.896	16.5652
266	227.784	16.5692
267	177.584	16.5771
268	199.744	16.5931
269	117.811	16.6081
270	216.655	16.6378
271	127.506	16.6442
272	183.212	16.709
273	175.737	16.7376
274	140.249	16.7547
275	216.713	16.7716
276	193.762	16.7989
277	201.417	16.8049
278	189.684	16.8183
279	176.655	16.828
280	142.254	16.9009
281	203.133	16.9009
282	201.732	16.9012
283	111.196	16.937
284	189.801	16.9385
285	109.299	16.9463
286	195.678	16.9847
287	169.291	16.9907
288	122.629	17.0171
289	122.629	17.0171
290	109.28	17.0457
291	112.972	17.0468
292	108.679	17.0789
293	164.877	17.0896
294	112.051	17.0995
295	215.698	17.1428
296	121.474	17.1623
297	208.73	17.1728
298	101.728	17.1729
299	172.631	17.2
300	256.105	17.2
301	205.262	17.2151
302	132.214	17.2199
303	191.063	17.2216
304	169.158	17.2242
305	227.066	17.2347
306	260.904	17.2349
307	237.069	17.2397
308	242.524	17.2552
309	176.745	17.264
310	212.002	17.2731
311	184.177	17.2754
312	188.624	17.3051
313	168.338	17.3113
314	103.848	17.3793
315	173.915	17.4144
316	301.308	17.42
317	209.634	17.4353
318	193.219	17.4396
319	158.45	17.4417
320	226.564	17.4572
321	154.587	17.461
322	259.278	17.4887
323	138.828	17.5096
324	197.564	17.5143
325	108.446	17.5316
326	162.74	17.5373
327	103.483	17.5398
328	281.369	17.5426
329	156.226	17.5599
330	102.037	17.568
331	156.272	17.5791
332	251.278	17.6065
333	210.481	17.6176
334	192.419	17.65
335	125.618	17.6553
336	111.777	17.6917
337	284.484	17.6969
338	196.501	17.7154
339	204.376	17.7196
340	143.631	17.7218
341	202.136	17.723
342	137.763	17.7263
343	129.99	17.7443
344	174.075	17.7555
345	210.819	17.7872
346	234.355	17.7961
347	164.435	17.8003
348	203.814	17.8132
349	194.807	17.8339
350	149.097	17.8379
351	229.447	17.8462
352	109.76	17.8598
353	104.806	17.8711
354	210.629	17.8732
355	235.327	17.8886
356	200.206	17.8949
357	181.659	17.9178
358	194.948	17.924
359	261.355	17.9297
360	236.705	17.9448
361	127.345	17.9524
362	152.986	17.9819
363	221.902	17.9872
364	248.157	18
365	264.189	18
366	353.793	18.0018
367	139.103	18.0086
368	205.504	18.0319
369	127.343	18.0361
370	132.488	18.0641
371	129.893	18.0726
372	245.651	18.0815
373	184.413	18.0848
374	194.667	18.0855
375	154.029	18.0945
376	198.279	18.1097
377	229.813	18.1241
378	158.41	18.129
379	123.634	18.1453
380	202.602	18.1503
381	163.594	18.1522
382	166.176	18.1602
383	234.156	18.1718
384	220.559	18.1743
385	156.996	18.2002
386	217.041	18.2025
387	195.863	18.21
388	247.881	18.2104
389	154.699	18.2108
390	187.572	18.2214
391	238.925	18.2294
392	214.355	18.2394
393	181.116	18.268
394	158.454	18.2767
395	168.214	18.2893
396	151.767	18.2962
397	267.517	18.2966
398	186.043	18.3263
399	172.993	18.3273
400	179.873	18.3379
401	209.568	18.3383
402	182.022	18.3432
403	258.574	18.3475
404	220.607	18.3553
405	141.947	18.3661
406	220.11	18.4157
407	228.941	18.4303
408	155.902	18.4426
409	87.3241	18.4451
410	248.732	18.4488
411	208.28	18.4581
412	107.407	18.4803
413	118.053	18.4994
414	177.374	18.5144
415	176.872	18.5178
416	282.901	18.5178
417	168.459	18.568
418	116.641	18.6037
419	132.833	18.6151
420	233.49	18.6164
421	205.13	18.6205
422	252.947	18.6301
423	154.735	18.6454
424	146.123	18.6459
425	140.765	18.6487
426	115.127	18.6809
427	131.412	18.6949
428	246.256	18.7105
429	133.476	18.7141
430	162.789	18.7278
431	221.057	18.7418
432	267.865	18.7466
433	197.428	18.7493
434	281.898	18.7502
435	196.173	18.7637
436	163.397	18.8261
437	140.027	18.8291
438	181.873	18.8488
439	105.872	18.8626
440	109.412	18.8689
441	175.207	18.8826
442	210.15	18.9769
443	181.361	18.9924
444	191.332	19
445	105.145	19.0007
446	221.095	19.024
447	253.692	19.044
448	222.619	19.0447
449	146.917	19.0705
450	174.006	19.0729
451	101.324	19.0931
452	125.287	19.1225
453	257.091	19.1594
454	103.646	19.174
455	156.537	19.1846
456	158.905	19.2033
457	140.846	19.2373
458	125.605	19.3279
459	225.504	19.3416
460	132.653	19.3537
461	146.427	19.3878
462	196.778	19.4033
463	161.444	19.4479
464	103.171	19.4601
465	114.126	19.4792
466	131.477	19.4895
467	254.791	19.5107
468	142.31	19.5121
469	101.953	19.5171
470	242.763	19.5237
471	140.747	19.5294
472	169.34	19.5516
473	191.551	19.5531
474	136.273	19.6092
475	164.928	19.6742
476	169.905	19.6816
477	117.194	19.7145
478	119.515	19.7287
479	270.381	19.7617
480	107.453	19.7717
481	180.992	19.7836
482	190.335	19.9364
483	192.362	19.9385
484	126.716	19.985
485	159.762	20.0101
486	120.043	20.0432
487	141.482	20.0477
488	162.232	20.049
489	138.827	20.0658
490	125.258	20.0808
491	221.268	20.094
492	110.811	20.1299
493	121.611	20.2334
494	207.633	20.2796
495	162.451	20.3488
496	224.763	20.3497
497	239.632	20.3651
498	123.155	20.7568
499	162.83	20.8322
500	162.544	21.0571
501	119.645	21.8161
502	187.293	21.8309
503	162.442	21.8395
504	246.671	22.2915
505	256.616	24.4221
506	90.9907	18.3093
507	101.724	16.1668
508	109.249	16.8737
509	111.608	16.7519
510	113.664	18.8709
511	115.614	22.5338
512	118.418	21.8996
513	119.464	15.8277
514	120.969	17.6683
515	122.032	20.5873
516	123.663	16.1989
517	125.389	16.2847
518	129.76	16.0722
519	131.881	21.985
520	132.169	21.3673
521	132.26	21.4785
522	134.676	16.4394
523	137.661	21.2353
524	138.096	15.7961
525	138.284	20.3291
526	139.27	20.9847
527	141.46	18
528	142.633	21.8847
529	143.043	16.7592
530	144.337	20.7416
531	144.339	21.7331
532	145.567	16.0879
533	146.4	20.5395
534	147.431	22
535	150.305	15.6
536	150.862	20.8443
537	155.48	16.2427
538	155.618	19.4962
539	155.969	17.6
540	158.742	17.5
541	167.897	18.6534
542	168.139	22.5467
543	170.2	22.5221
544	170.622	20.0332
545	171.557	20.7993
546	177.748	19.3392
547	179.392	15.6337
548	179.985	17.601
549	180.579	16.8426
550	182.728	17.2152
551	183.544	17
552	184.732	20
553	184.941	16.5893
554	187.269	16.1746
555	189.051	22.4634
556	189.498	16.5
557	194.138	16.77
558	194.527	16.3537
559	197.352	16.2957
560	199.411	21.9192
561	201.316	16.0368
562	205.193	18.9078
563	206.581	18.7
564	206.886	15.5
565	207.492	17.412
566	208.267	17.7787
567	210.228	19.9675
568	213.291	18.0195
569	219.265	21.0353
570	230.407	16.7302
571	230.939	16.6
572	234.45	16.485
573	237.385	16.2861
574	239.054	16.8978
575	243.064	16.9193
576	244.013	21.3266
577	245.89	16.8
578	253.532	17.8086
579	260.572	17.5261
580	262.251	16.098
581	267.591	18.4742
582	268.363	16.6428
583	269.831	20.0881
584	271.764	18.4136
585	280.537	21.7107
